# Supplementary material for: Integrating scRNA-seq and GWAS data reveals potentially critical endothelial cells in large artery atherosclerotic stroke
Source: Front Neurosci. 2025 Sep 2;19:1646993. doi: 10.3389/fnins.2025.1646993 (PMC12436452; doi:10.3389/fnins.2025.1646993)
Supplement: SUPPLEMENTARY TABLE 1 — Transcription factors and their associated modules. [file Data_Sheet_1.CSV]

regulon	cluster
Rfc3	M7
Taf1	M7
E2f6	M7
Smad5	M7
Pbx1	M3
Chd2	M3
Bclaf1	M3
Elf2	M3
Elk1	M3
Elf4	M3
Erg	M3
Srf	M2
Elf1	M2
Jund	M2
Atf4	M2
Rbbp5	M2
Crem	M2
Irf1	M2
Irf9	M2
Stat6	M2
Arntl2	M1
Mafk	M1
Brf1	M1
Gata3	M1
Setbp1	M1
Gata2	M1
Irf7	M1
Foxn2	M1
Polr3g	M1
Dbp	M5
Etv5	M5
Relb	M10
Nfkb2	M10
Hinfp	M10
Fli1	M10
Sap30	M8
Mxi1	M8
Jdp2	M8
E4f1	M8
Sp1	M8
Kdm5a	M4
Nfatc2	M4
Hif1a	M4
Cebpd	M4
E2f4	M6
E2f3	M6
Rfx3	M6
Gm9833	M6
Irf5	M6
Gtf2f1	M6
Ezh2	M6
Ptcd1	M6
Elk3	M9
Ets1	M9
Lef1	M9
