# Supplementary material for: Integrating scRNA-seq and GWAS data reveals potentially critical endothelial cells in large artery atherosclerotic stroke
Source: Front Neurosci. 2025 Sep 2;19:1646993. doi: 10.3389/fnins.2025.1646993 (PMC12436452; doi:10.3389/fnins.2025.1646993)
Supplement: SUPPLEMENTARY TABLE 2 — Regulon activity scores (AUC) across cell types. [file Data_Sheet_2.CSV]

Reuglon_AUC	aEC	capilEC	vEC	EC1	EC2	EC3
TF_Arntl2	0.389964782	0.171627511	0.092490144	0.228447661	0.162940903	0.128766712
TF_Atf4	0.440008327	0.410516316	0.231134424	0.357520558	0.357341134	0.162984324
TF_Bclaf1	0.296511643	0.291468544	0.182363362	0.259729042	0.252485142	0.186560058
TF_Brf1	0.425851175	0.316997569	0.223752093	0.292944671	0.2688729	0.137151399
TF_Cebpd	0.20678118	0.432955821	0.352354664	0.276806647	0.478239112	0.164599258
TF_Chd2	0.416881227	0.40910846	0.230965212	0.368743155	0.320665819	0.211289496
TF_Crem	0.39601652	0.406996006	0.243793656	0.357262487	0.345688866	0.144121893
TF_Dbp	0.424777853	0.419688244	0.210818812	0.411837459	0.301348841	0.138227435
TF_E2f3	0.335484872	0.352766246	0.214515252	0.304668343	0.287008625	0.158291405
TF_E2f4	0.375612369	0.421997044	0.231331024	0.31615045	0.347879365	0.167072194
TF_E2f6	0.396228248	0.387786275	0.250687779	0.320378429	0.310814274	0.187442348
TF_E4f1	0.304415171	0.325858251	0.271251482	0.272242151	0.314852577	0.154740963
TF_Elf1	0.383319041	0.345570409	0.223093288	0.290842533	0.285548314	0.129421935
TF_Elf2	0.307520708	0.350576831	0.187468125	0.299590659	0.299401894	0.236382718
TF_Elf4	0.357022052	0.382822653	0.220476905	0.337919566	0.336551615	0.212061637
TF_Elk1	0.390155525	0.400718303	0.228746049	0.351309077	0.325448927	0.211424355
TF_Elk3	0.327014844	0.420170586	0.230948464	0.381357846	0.352978115	0.195174858
TF_Erg	0.387187847	0.39704829	0.242798456	0.366004353	0.353779616	0.247154399
TF_Ets1	0.343124622	0.488985145	0.20468431	0.408471878	0.352946027	0.170926647
TF_Etv5	0.309346235	0.336146271	0.1401934	0.32321595	0.214179944	0.110372941
TF_Ezh2	0.331619288	0.378661177	0.184923332	0.304095518	0.26564665	0.138015637
TF_Fli1	0.36234874	0.417845907	0.292109974	0.34178151	0.398974307	0.159806521
TF_Foxn2	0.453177556	0.353854027	0.221736151	0.285990632	0.343954911	0.156457631
TF_Gata2	0.534554389	0.35361729	0.223461963	0.370688287	0.324960597	0.148772422
TF_Gata3	0.405046641	0.203623236	0.118604572	0.191553413	0.191110575	0.086095414
TF_Gm9833	0.214794406	0.271314814	0.167081103	0.225813069	0.277115378	0.175089743
TF_Gtf2f1	0.33831524	0.420732386	0.22657664	0.311715745	0.365260456	0.184554175
TF_Hif1a	0.282730657	0.407569285	0.367693348	0.283096258	0.45016491	0.164286516
TF_Hinfp	0.31961168	0.332929148	0.320912196	0.256353948	0.310891058	0.103023061
TF_Irf1	0.430854859	0.381767791	0.321780586	0.32676918	0.337348712	0.153449351
TF_Irf5	0.293340053	0.413460654	0.178548128	0.328197428	0.332222041	0.194299713
TF_Irf7	0.529287193	0.334562297	0.241513503	0.372040764	0.292950232	0.159060401
TF_Irf9	0.439432047	0.372242087	0.269140515	0.333342509	0.329751586	0.156642512
TF_Jdp2	0.12298989	0.182966671	0.136326484	0.136910354	0.181688852	0.104380226
TF_Jund	0.460192923	0.320884357	0.284797819	0.258077378	0.308866962	0.110866751
TF_Kdm5a	0.376642841	0.403861504	0.237710754	0.360483687	0.355362464	0.160687543
TF_Lef1	0.344315605	0.471299372	0.233897309	0.406939385	0.378166989	0.159901238
TF_Mafk	0.502418438	0.283626549	0.124078615	0.288253913	0.205213562	0.167810499
TF_Mxi1	0.330583232	0.369188132	0.252776517	0.311735253	0.348441586	0.179284014
TF_Nfatc2	0.251060147	0.31140695	0.17665318	0.246416544	0.266892255	0.131510177
TF_Nfkb2	0.335617256	0.32096608	0.331474305	0.25113583	0.309274226	0.123348012
TF_Pbx1	0.369452593	0.239220586	0.14532228	0.325045152	0.195063663	0.189503328
TF_Polr3g	0.231331017	0.169603663	0.13333984	0.172805267	0.143931155	0.101504179
TF_Ptcd1	0.228348256	0.280664169	0.125338252	0.16136025	0.187776182	0.080133833
TF_Rbbp5	0.415668145	0.385600853	0.218769574	0.341573679	0.317594023	0.136035916
TF_Relb	0.34668196	0.306528548	0.419780417	0.221499507	0.325250331	0.153846157
TF_Rfc3	0.237245861	0.185622774	0.170969155	0.159857856	0.188449186	0.173417064
TF_Rfx3	0.219587582	0.295554557	0.19973552	0.210274981	0.238820704	0.152117604
TF_Sap30	0.356222297	0.394899276	0.24836861	0.329549959	0.338235235	0.183221578
TF_Setbp1	0.256123596	0.071613955	0.08312601	0.081637621	0.068220294	0.038844109
TF_Smad5	0.399170885	0.349386326	0.224217349	0.315880215	0.314094233	0.199176852
TF_Sp1	0.362294485	0.394653282	0.268597047	0.350101178	0.372164266	0.191323132
TF_Srf	0.412953305	0.186396828	0.129014213	0.150048539	0.206228574	0.099913829
TF_Stat6	0.470220456	0.265728649	0.240777103	0.332202466	0.293846082	0.093389208
TF_Taf1	0.384302074	0.384645201	0.254658906	0.337818023	0.35485435	0.182761248
TF_Taf7	0.352187175	0.326536859	0.19328774	0.314569865	0.3035634	0.160216835
TF_Tbp	0.351859632	0.368218556	0.185015889	0.321792876	0.277564992	0.202578729
TF_Tcf7l2	0.328284049	0.373368556	0.289177998	0.310305749	0.349327199	0.149116128
TF_Tead4	0.449199373	0.332280548	0.235178012	0.30861455	0.287711308	0.132741625
TF_Tfap4	0.297531784	0.357910041	0.19987861	0.296453543	0.286773936	0.2023459
TF_Tfdp1	0.388188773	0.402487201	0.230028479	0.375072034	0.330944747	0.193538473
TF_Tgif1	0.253450628	0.393251276	0.154250506	0.3275672	0.262994015	0.178035388
TF_Thap1	0.365813063	0.391248762	0.226690766	0.333906416	0.331821249	0.197412351
TF_Timeless	0.408736214	0.418332943	0.214016922	0.377384571	0.328782802	0.178705297
TF_Ubtf	0.393691176	0.386094639	0.242035517	0.357599582	0.341898622	0.243067374
TF_Xbp1	0.324394163	0.450280229	0.231310139	0.365303338	0.355292962	0.153408255
TF_Yy1	0.365799144	0.41711161	0.244748535	0.363701895	0.345102307	0.218289359
TF_Yy2	0.204543944	0.261366662	0.166463466	0.227584205	0.188626909	0.116477535
TF_Zbtb14	0.379593744	0.370884416	0.226011373	0.358155052	0.351463025	0.201171163
TF_Zfp143	0.374705067	0.383037784	0.254977287	0.341594634	0.354063517	0.210615721
TF_Zfp553	0.242695624	0.220903944	0.13448744	0.207269131	0.207951024	0.14339185
TF_Zfp691	0.263452849	0.264997308	0.141821063	0.241185613	0.308155895	0.148108974
TF_Zfp708	0.315128012	0.377381751	0.188072347	0.318168714	0.297062949	0.182805019
TF_Zkscan14	0.226563622	0.218992533	0.158030005	0.176640355	0.192812732	0.126193411
